# Supplementary material for: Biogeographic Analysis Suggests Two Types of Planktonic Prokaryote Communities in the Barents Sea
Source: Biology (Basel). 2023 Oct 5;12(10):1310. doi: 10.3390/biology12101310 (PMC10604488; doi:10.3390/biology12101310)
Supplement: Supplementary file 1 [file biology-12-01310-s001.zip]

Archive with 1 entries (1 files):
- biology-2622582-supplementary.pdf
